# Supplementary material for: A Novel Saliva RT-LAMP Workflow for Rapid Identification of COVID-19 Cases and Restraining Viral Spread
Source: Diagnostics (Basel). 2021 Aug 3;11(8):1400. doi: 10.3390/diagnostics11081400 (PMC8391450; doi:10.3390/diagnostics11081400)
Supplement: Supplementary file 1 [file diagnostics-11-01400-s001.zip]

Archive with 3 entries (3 files):
- Table S1.xlsx
- Table S2_revised.xlsx
- Table S3.xlsx
