# Supplementary material for: A Novel Saliva RT-LAMP Workflow for Rapid Identification of COVID-19 Cases and Restraining Viral Spread
Source: Diagnostics (Basel). 2021 Aug 3;11(8):1400. doi: 10.3390/diagnostics11081400 (PMC8391450; doi:10.3390/diagnostics11081400)
Supplement: Supplementary file 1 [file diagnostics-11-01400-s001.zip › Table S3.xlsx]

## Sheet: Sheet 1
Table S3: Clinical information and direct RT-LAMP results.
RT-PCR	ID	Gender	Days from symptom onset	RT-LAMP
NOP+	38880	Female	2	Positive
NOP+	38656	Male	2	Positive
NOP+	40199	Male	2	Positive
NOP+	42034	Female	2	Positive
NOP+	40131	Female	2	Negative
NOP+	38346	Female	2	Negative
NOP+	42149	Female	3	Positive
NOP+	42183	Female	3	Positive
NOP+	40241	Female	3	Positive
NOP+	41078	Female	3	Positive
NOP+	42319	Female	3	Positive
NOP+	38543	Male	3	Positive
NOP+	42146	Male	3	Positive
NOP+	38223	Male	3	Negative
NOP+	40224	Female	3	Positive
NOP+	40962	Female	4	Negative
NOP+	42066	Female	4	Positive
NOP+	39426	Male	4	Positive
NOP+	38716	Female	4	Negative
NOP+	38829	Male	4	Positive
NOP+	37466	Female	4	Negative
NOP+	39648	Female	4	Negative
NOP+	41054	Male	4	Positive
NOP+	41869	Male	4	Positive
NOP+	42307	Female	4	Positive
NOP+	40212	Female	4	Positive
NOP+	42125	Male	4	Positive
NOP+	42039	Male	4	Positive
NOP+	38335	Male	5	Positive
NOP+	42306	Female	5	Positive
NOP+	41942	Male	5	Positive
NOP+	42041	Female	5	Positive
NOP+	38251	Female	5	Positive
NOP+	42287	Male	5	Positive
NOP+	41021	Female	5	Positive
NOP+	38773	Female	5	Positive
NOP+	40123	Female	5	Negative
NOP+	42063	Male	5	Negative
NOP+	38375	Female	5	Positive
NOP+	38326	Female	6	Negative
NOP+	41072	Female	6	Positive
NOP+	40193	Male	6	Positive
NOP+	42195	Female	6	Positive
NOP+	37391	Male	7	Positive
NOP+	39492	Female	7	Positive
NOP+	40727	Female	7	Positive
NOP+	42127	Female	7	Positive
NOP+	39455	Female	7	Positive
NOP+	42217	Female	10	Positive
NOP+	40925	Female	10	Positive
Saliva+	37951	Female	2	Positive
Saliva+	37910	Male	2	Positive
Saliva+	37303	Male	2	Negative
Saliva+	38070	Male	2	Positive
Saliva+	37956	Male	2	Positive
Saliva+	43028	Female	2	Positive
Saliva+	37958	Female	2	Positive
Saliva+	38094	Female	2	Positive
Saliva+	42544	Male	2	Positive
Saliva+	38085	Female	2	Positive
Saliva+	38208	Female	2	Positive
Saliva+	37616	Male	2	Positive
Saliva+	42957	Female	2	Positive
Saliva+	37486	Female	3	Negative
Saliva+	42978	Female	3	Positive
Saliva+	42421	Female	3	Positive
Saliva+	42236	Female	3	Positive
Saliva+	37253	Male	3	Positive
Saliva+	37522	Female	3	Positive
Saliva+	37360	Female	3	Positive
Saliva+	38136	Female	3	Positive
Saliva+	18008	Male	3	Positive
Saliva+	42545	Female	3	Positive
Saliva+	42430	Male	3	Positive
Saliva+	42438	Male	3	Positive
Saliva+	37016	Male	3	Negative
Saliva+	37911	Female	3	Positive
Saliva+	37254	Male	4	Positive
Saliva+	43117	Female	4	Positive
Saliva+	42377	Female	4	Positive
Saliva+	37862	Female	4	Positive
Saliva+	42518	Female	4	Positive
Saliva+	42990	Male	4	Positive
Saliva+	42389	Male	4	Positive
Saliva+	37316	Female	4	Negative
Saliva+	37228	Female	4	Negative
Saliva+	37936	Female	5	Positive
Saliva+	37973	Male	5	Positive
Saliva+	42434	Male	5	Positive
Saliva+	37852	Male	6	Positive
Saliva+	37411	Female	7	Positive
Saliva+	42346	Female	7	Positive
Saliva+	42400	Male	7	Positive
Saliva+	37290	Male	8	Positive
Saliva+	37435	Male	8	Positive
Saliva+	43127	Female	10	Negative
